# Supplementary material for: An integrated approach to the characterization of immune repertoires using AIMS: An Automated Immune Molecule Separator
Source: PLoS Comput Biol. 2023 Oct 20;19(10):e1011577. doi: 10.1371/journal.pcbi.1011577 (PMC10619816; doi:10.1371/journal.pcbi.1011577)
Supplement: S1 Table — For hotspot detecting variables (HS) a simplified form of the description is used. For more in-depth descriptions, the original reference should be used. (CSV) [file pcbi.1011577.s014.csv]

Biophysical Property	Description
Phob1	Hydrophobicity Scale
Charge	Charge [ec]
Phob2	Octanol-Interface Hydrophobicity Scale
Bulk	Side-Chain Bulkiness
Flex	Side-Chain Flexibility
KD1	Helix/Bend Preference
KD2	Side-Chain Size
KD3	Extended Structure
KD4	Hydrophobicity Preference
KD5	Double-bend Preference
KD6	Flat Extended Preference
KD7	Partial Specific Volume
KD8	Occurrence in alpha-region
KD9	pK-C
KD10	Surrounding Hydrophobicity
HS1	Normalized Positional Residue
HS2	Normalized Positional Residue Freq at Helix C-term
HS3	Spin-Spin Coupling Constants Freq at Helix C4-term
HS4	Random Parameter
HS5	pK-N
HS6	Alpha-Helix Indices for Beta-Proteins
HS7	Linker Propensity from 2-Linker Dataset
HS8	Linker Propensity from Long Dataset
HS9	Normalized Relative Freq of Helix End
HS10	Normalized Relative Freq Double Bend
HS11	pK-COOH
HS12	Relative Mutability
HS13	Kerr-Constant Increments
HS14	Net Charge
HS15	Norm Freq Zeta-R
HS16	Hydropathy Scale
HS17	Ratio of Average Computed Composition
HS18	Intercept in Regression Analysis
HS19	Correlation Coefficient in Regression Analysis
HS20	Weights for Alpha-Helix at window pos 3
HS21	Weights for Beta-sheet at window pos -3
HS22	Weights for Beta-sheet at window pos 3
HS23	Weights for coil at win pos -5
HS24	Weights for coil at win pos -4
HS25	Weights for coil at win pos 6
HS26	Avg Rel Frac occur in AL
HS27	Avg Rel Frac occur in EL
HS28	Avg Rel Frac occur in A0
HS29	Rel Pref at N
HS30	Rel Pref at N1
HS31	Rel Pref at N2
HS32	Rel Pref at C1
HS33	Rel Pref at C
HS34	Information measure for extended without H-bond
HS35	Information measure for C-term turn
HS36	Loss of SC hydropathy by helix formation
HS37	Principal Component 4 (Sneath 1966)
HS38	Zimm-Bragg Parameter
HS39	Normalized Freq of ZetaR
HS40	Rel Pop Conformational State A
HS41	Rel Pop Conformational State C
HS42	Electron-Ion Interaction Potential
HS43	Free energy change of epsI to epsEX
HS44	Free energy change of alphaRI to alphaRH
HS45	Hydrophobicity coeff
HS46	Principal Property Value z3 Wold et al. 1987
