# Supplementary material for: An integrated approach to the characterization of immune repertoires using AIMS: An Automated Immune Molecule Separator
Source: PLoS Comput Biol. 2023 Oct 20;19(10):e1011577. doi: 10.1371/journal.pcbi.1011577 (PMC10619816; doi:10.1371/journal.pcbi.1011577)
Supplement: S2 Table — Details of the simulated dataset and the details of the comparisons can be found in the methods. While “purity” may be considered a useful metric of successful clustering, different approaches will yield different types of clustered receptors, so it is unlikely that a “best” approach exists. (CSV) [file pcbi.1011577.s015.csv]

Dataset	Number of Clusters	Fraction Clustered	Avg. Cluster Size	Frac. KRQN	Frac. DEHY	Frac. Random	KRQN Purity	DEHY Purity	Random Purity
AIMS Standard	146	0.912	93.7	0.335	0.301	0.322	0.769	0.757	0.682
AIMS Left	95	0.939	148.3	0.274	0.368	0.284	0.692	0.645	0.507
AIMS Right	191	0.957	75.2	0.325	0.356	0.288	0.775	0.765	0.686
AIMS Bulge	245	0.961	58.8	0.322	0.359	0.302	0.804	0.794	0.709
AIMS PCA	67	0.043	9.74	0.343	0.448	0.164	0.743	0.671	0.532
AIMS PCA-Kmeans	3	1	5000	0.333	0.333	0.333	0.72	0.72	0.5
AIMS OPTICS	324	0.419	19.4	0.382	0.364	0.238	0.833	0.822	0.703
AIMS Kmeans	5	1	3000	0.4	0.2	0.4	0.676	0.825	0.446
AIMS UnWeighted	66	0.952	216	0.364	0.303	0.318	0.74	0.53	0.609
AIMSdist	381	1	39.3	0.17	0.596	0.223	0.99	1	1
GLIPH	417	0.282	25	0.484	0.484	0.031	0.928	0.921	0.687
TCRdist	539	1	27.8	0.132	0.132	0.736	0.99	1	1
