# Supplementary material for: An integrated approach to the characterization of immune repertoires using AIMS: An Automated Immune Molecule Separator
Source: PLoS Comput Biol. 2023 Oct 20;19(10):e1011577. doi: 10.1371/journal.pcbi.1011577 (PMC10619816; doi:10.1371/journal.pcbi.1011577)
Supplement: S3 Table — The table attempts to recapitulate the interactions between amino acids at the level of an introductory biochemistry course. (CSV) [file pcbi.1011577.s016.csv]

Residue	A	G	L	M	F	W	K	Q	E	S	P	V	I	C	Y	H	R	N	D	T
A	0.5	0.5	0.5	0.5	0.5	0.5	0	0	0	0	0.5	0.5	0.5	0	0.5	0.5	0	0	0	0
G	0.5	0.5	0.5	0.5	0.5	0.5	0	0	0	0	0.5	0.5	0.5	0	0.5	0.5	0	0	0	0
L	0.5	0.5	2	2	2	2	-2	-1	-2	-0.5	2	2	2	-0.5	0.5	0.5	-2	-1	-2	-0.5
M	0.5	0.5	2	2	2	2	-2	-1	-2	-0.5	2	2	2	-0.5	0.5	0.5	-2	-1	-2	-0.5
F	0.5	0.5	2	2	2	2	-2	-1	-2	-0.5	2	2	2	-0.5	0.5	0.5	-2	-1	-2	-0.5
W	0.5	0.5	2	2	2	2	-2	-1	-2	-0.5	2	2	2	-0.5	0.5	0.5	-2	-1	-2	-0.5
K	0	0	-2	-2	-2	-2	-2	1	2	0.5	-1	-2	-2	0.5	1	1	-2	1	2	0.5
Q	0	0	-1	-1	-1	-1	1	1	1	0.5	-1	-1	-1	0.5	1	1	1	1	1	0.5
E	0	0	-2	-2	-2	-2	2	1	-2	0.5	-1	-2	-2	0.5	1	1	2	1	-2	0.5
S	0	0	-0.5	-0.5	-0.5	-0.5	0.5	0.5	0.5	0.5	-0.5	-0.5	-0.5	0.5	0.5	0.5	0.5	0.5	0.5	0.5
P	0.5	0.5	2	2	2	2	-1	-1	-1	-0.5	0	1	1	-0.5	0.5	0.5	-2	-1	-2	-0.5
V	0.5	0.5	2	2	2	2	-2	-1	-2	-0.5	1	1	1	-0.5	0.5	0.5	-2	-1	-2	-0.5
I	0.5	0.5	2	2	2	2	-2	-1	-2	-0.5	1	1	1	-0.5	0.5	0.5	-2	-1	-2	-0.5
C	0	0	-0.5	-0.5	-0.5	-0.5	0.5	0.5	0.5	0.5	-0.5	-0.5	-0.5	2	0.5	0.5	0.5	0.5	0.5	0.5
Y	0.5	0.5	0.5	0.5	0.5	0.5	1	1	1	0.5	0.5	0.5	0.5	0.5	1	1	1	1	1	0.5
H	0.5	0.5	0.5	0.5	0.5	0.5	1	1	1	0.5	0.5	0.5	0.5	0.5	1	1	1	1	1	0.5
R	0	0	-2	-2	-2	-2	-2	1	2	0.5	-2	-2	-2	0.5	1	1	-2	1	2	0.5
N	0	0	-1	-1	-1	-1	1	1	1	0.5	-1	-1	-1	0.5	1	1	1	1	1	0.5
D	0	0	-2	-2	-2	-2	2	1	-2	0.5	-2	-2	-2	0.5	1	1	2	1	-2	0.5
T	0	0	-0.5	-0.5	-0.5	-0.5	0.5	0.5	0.5	0.5	-0.5	-0.5	-0.5	0.5	0.5	0.5	0.5	0.5	0.5	0.5
